# Supplementary material for: Applying the Integrated Sustainability Framework to explore the long-term sustainability of nutrition education programmes in schools: a systematic review
Source: Public Health Nutr. 2023 Aug 7;26(10):2165–79. doi: 10.1017/S1368980023001647 (PMC10564612; doi:10.1017/S1368980023001647)
Supplement: Supplementary file 1 [file S1368980023001647sup.zip]

Archive with 4 entries (4 files):
- S1368980023001647sup001.docx
- S1368980023001647sup002.docx
- S1368980023001647sup003.docx
- S1368980023001647sup004.docx
